# Supplementary material for: Systematic review of Mendelian randomization studies on Parkinson’s disease
Source: Med Genet. 2022 Aug 12;34(2):143–50. doi: 10.1515/medgen-2022-2139 (PMC11006297; doi:10.1515/medgen-2022-2139)
Supplement: Supplementary file 2 — Supplementary tables [file medgen-2022-2139suppb.xlsx]

## Sheet: STable1
Table S1. Data extracted
Study details	Authors	Benn et al	Cheng et al	Cheng et al	Cheng et al	Cheng et al	Cheng et al	Fang et al	Fang et al	Fang et al	Grover et al	Grover et al	Grover et al	Grover et al	Grover et al	Grover et al	Kia et al	Kobylecki et al	Larsson et al	Nalls et al	Nalls et al	Nalls et al	Nalls et al	Nalls et al	Noyce et al	Pichler et al	Prins et al	Simon et al
	Title	Low LDL cholesterol, PCSK9 and HMGCR genetic variation, and risk of Alzheimer’s disease and Parkinson’s disease: Mendelian randomisation study	Mineral Nutrition and the Risk of Chronic Diseases: A Mendelian Randomization Study					Lipids, Apolipoproteins, and the Risk of Parkinson Disease: A Prospective Cohort Study and a Mendelian Randomization Analysis			Risky behaviors and Parkinson disease: A mendelian randomization study						Mendelian randomization study shows no causal relationship between circulating urate levels and Parkinson's disease	Plasma urate and risk of Parkinson's disease: A mendelian randomization study	No clear support for a role for vitamin D in Parkinson's disease: A Mendelian randomization study	Identification of novel risk loci, causal insights, and heritable risk for Parkinson's disease: a meta-analysis of genome-wide association studies					Estimating the causal influence of body mass index on risk of Parkinson disease: A Mendelian randomisation study	Serum iron levels and the risk of Parkinson disease: a Mendelian randomization study	Investigating the Causal Relationship of C-Reactive Protein with 32 Complex Somatic and Psychiatric Outcomes: A Large-Scale Cross-Consortium Mendelian Randomization Study	Mendelian randomization of serum urate and parkinson disease progression
	Reference	BMJ. 2017 Jun 29;357:j3170. doi: 10.1136/bmj.j3170	Nutrients. 2019 Feb 12;11(2):378. doi: 10.3390/nu11020378					Circ Res. 2019 Aug 30;125(6):643-652. doi: 10.1161/CIRCRESAHA.119.314929			Neurology. 2019 Oct 8;93(15):e1412-e1424. doi: 10.1212/WNL.0000000000008245						Ann Neurol. 2018 Aug;84(2):191-199. doi: 10.1002/ana.25294	Ann Neurol. 2018 Aug;84(2):178-190. doi: 10.1002/ana.25292	Mov Disord. 2017 Aug;32(8):1249-1252. doi: 10.1002/mds.27069	Lancet Neurol. 2019 Dec;18(12):1091-1102. doi: 10.1016/S1474-4422(19)30320-5					PLoS Med. 2017 Jun 13;14(6):e1002314. doi: 10.1371/journal.pmed.1002314	PLoS Med. 2013;10(6):e1001462. doi: 10.1371/journal.pmed.1001462. Epub 2013 Jun 4. Erratum in: PLoS Med. 2013 Jun;10(6). doi:10.1371/annotation/c4d81646-0c0e-4a3e-9425-b220bae2d8b6	PLoS Med. 2016 Jun 21;13(6):e1001976. doi: 10.1371/journal.pmed.1001976	Ann Neurol. 2014 Dec;76(6):862-8. doi: 10.1002/ana.24281
	Exposure(s)	LDL cholesterol in plasma	mineral nutrition (Ca in Serum)	mineral nutrition (Mg in Serum)	mineral nutrition (Fe status)	mineral nutrition (Cu in blood)	mineral nutrition (Zn in blood)	lipids (TC)	lipids (LDL-C)	lipids (triglyceride)	risky behaviors (RB): general risk tolerance	RB: adventurousness	RB: automobile speeding propensity	RB: drinks per week	RB: tendency to smoke	RB: number of sexual partners	urate in plasma (PU)	urate in plasma (PU)	vitamin D in serum (SVD): 25-hydroxyvitamin D	cognitive performance (CP)	educational attainment (EA)	current smoking (CS)	smoking initiation (SI)	putamen volume (PV)	BMI	iron in serum (SI)	C-reactive protein (SCRP) in serum	urate in serum (SU)
	Special features	Prospective cohort study, additional outcome: Alzheimer`s disease;	8 additional outcomes								7 secondary exposures investigated							prospective cohort study		primary focus of study: Meta GWAS for PD						experimental studies in mice discussed	32 outcomes, only a few showed a significant causal relation (none for PD), many additional analyses were therefore only performed for the significant outcomes (marked with *)	outcome disease progression, data from two clinical trials
	Data source: one sample/two samples	one sample	two samples					two samples			two samples						two samples	one sample	two samples	two samples					two samples	two samples	two samples	one sample
	Two samples are independent: Yes/No/NA	NA	Yes					Yes			yes						Yes	NA	Yes	Yes (UKBB exclusion)					Yes	Yes	Yes	NA
	Sample size(s) - Exposure	111194	39400	15366	48972	2603	2603	188577			939908	557923	404291	414343	518633	370711	established instrument described elsewhere	102653	42024	257828	766345	47419, n(controls)=244705	208988, n(controls)=244705	unspecified	339224	21567	instrument 1 (IV1, 4 SNPs; 157,000): instrument 2 (IV2, 18 SNPs, > 80,000):	unspecified
	Sample size(s)- PD: n(cases), n(controls)	460	n(cases)=7976, n(controls)=6350					n(cases)=38426, n(controls)=807269			n(cases)=9581, n(controls)=33245						n(cases)=13708, n(controls)=95282	279	n(cases)=5333, n(controls)=12019	not clear, subset of n(cases)=37700, n(controls)=1.4 million					n(cases)=13708, n(controls)=95282	n(cases)=20809, n(controls)=88892	n(cases)=5333, n(controls)=12019	735 PD patients, no information how many patients reached the primary outcome (disease progression)
	Ethnicity	European ancestry (Danish)	PD: mixed (European ancestry, Ashkenazi Jews) Ca: mixed + European ancestry	Mg: European ancestry	Fe: European ancestry	Cu: Australia	Zn: Australia	PD: European ancestry lipids: no information (Global Lipids Genetics Consortium)			PD: European ancestry RB: European ancestry						PD: European ancestry PU: European ancestry	European ancestry (Danish ancestry)	PD: European ancestry SVD: European ancestry	PD: European ancestry exposures: no information					PD: European ancestry BMI: European ancestry	PD: European ancestry (Europe, North America) SI: European ancestry (Europe, Australia)	PD: European ancestry (Europe, USA) SCRP: European ancestry (Europe, USA)	SU: European ancestry PD: described elsewhere
Genetic instruments	Number of SNPs in instrument: N/unspecified	5	7	5	11	2	2	244	204	148	117	151	35	70	213	109	31	2	4	unspecified (they use a PRS)					77	3	IV1: 3 IV2: 10	3
	Criteria for SNP selection: p-value association/assumed function/other	assumed function	p < 5x10^-8 in association with mineral nutrition					p < 5x10^-8 in association with lipids			p < 5x10^-8 in association with RB						p < 5x10^-8 in association with PU or p < 5x10^-7 and assumed function	Instrument selected from the results of previous studies: strong association, assumed function, low likelihood of pleiotropy	p < 5x10^-8 in association with SVD and assumed function	unspecified					p < 5x10^-8 in association with BMI	genes with "strongest effects", SNPs with "strongest statistical evidence"	IV1: assumed function (established instrument) IV2: p<5x10-8 in association with exposure	assumed function
	Independent SNPs: yes/no/unspecified; specifiy r2 if given	unspecified	yes, r2< 0.01					yes, r2 not provided			yes, r2<0.25						yes, r2<0.3, separated by >140 kb	yes, r2=0	yes, uncorrelated	unspecified					yes, r2<0.001, separated by >10000 kb	yes, r2<0.01	IV1: low LD, range r2: 0.0-0.26 IV2: unspecified	no, range r2: 0.68-0.76
Core MR assumptions	Check of MR-I: F statistic/R2/other; unspecified	F=73	unspecified					unspecified			F=564, R2 no values provided	F=6875	F=1406	F=4342	F=9640	F=4516	a subset of 26 loci: R2=0.07	F=2833, R2=0.027	% change on SVD per effect allele: -8.5, -3.7, -3.1, -1.9	unspecified					F=99, R2=0.022	F=987, R2=0.017, 0.009, 0.017	IV1: F=354, R2=0.02 IV2: F=916, R2=0.05	test of association in sample (male: p<0.001, female: p<0.01)
	Check of MR-II: confounders tested (list)/ unspecified	potential confounders included in analyses: age, sex, hypertension, smoking, physical activity, alcohol consumption, education, and, for women, menopausal status	checked with PhenoScanner, no further details					unspecified			unspecified (no known confounders)						unspecified	17 potential confounders included in analyses	no	unspecified					unspecified (no known confounders)	unspecified	unspecified	potential confounders included in analyses: study, treatment, gender, age, use of thiazide diuretics at baseline, alpha-tocopherol
	Check of MR-II discussed: yes/no	no	no					no			yes						yes	yes	no	no					yes	yes	yes	yes
	Check of MR-III (horizontal pleiotropy investigated): yes/no	no	yes					yes			yes						yes	yes	yes	yes					yes	yes	yes	no, but assumed unlikely because of the instruments selected
	The authors exclude possible pleiotropic instruments due to previous literature results: yes/no (if yes: list of methods)	no	no					no			yes, check of direct involvement in PD and literature search for pathogenesis						no	yes, previous studies checked for pleiotropy	no	no					no	no	stepwise removal of SNPs with potential pleiotropic effect (Cochran Q)*	yes, by functionality of the gene
Method reporting	Main method for drawing conclusions: IVW/MR Egger/ weighted median or mode/two-stage least square/Wald ratio estimate/other	generalised method of moments	No main method, equally used: IVW, MR Egger, weighted median					IVW			IVW						IVW	control function instrumental variable estimator	IVW	bidirectional generalised summary-data-based Mendelian randomisation: not clear for which exposures and not clear what was used for the other exposures					IVW	IVW	IVW	generalized method of moments, Cox proportional hazard model
	Additional analyses performed (list of methods, plots etc.)	several allele scores	IVW, MR Egger, weighted median, funnel plot, Cochran Q, leave one out analysis, single SNP analysis					MR Egger, weighted median			MR Egger, weighted median, weighted mode-based, funnel plot, forest plot, scatter plot, radial MR plot, Cochran Q,I^2,Rucker Q`, I^2, Phenoscanner, leave-one out analysis, excluding functional categories						MR Egger, penalized weighted median method, Cochran Q, leave-one out analysis	several allele scores, including only incident cases, two-sample approach, association of SNPs with PD checked in UKbiobank	MR Egger, weighted median, I^2, Phenoscanner	check for outliers with HEIDI					MR Egger, forest plot, funnel plot, Cochran Q, I^2, leave-one-out analysis, frailty analysis	forest plot, I^2, exclusion of studies not adjusted for population stratification	Cochran Q, leave-one-out analysis*, stepwise removal of SNPs with potential pleiotropic effect*, additional individual-level data*	single SNP analysis
Data presentation	Authors present the results: yes/no	yes	yes					yes			yes						yes	yes	yes	yes					yes	yes	yes*	yes
	Authors calculate an observational estimate on their own sample: yes/no	yes	no					yes			no						no	yes	no	no					no	no	yes*	yes
	Authors provide the data that they used (especially for Mendelian randomisation analyses conducted at the summary level) in a supplement to allow researchers to reproduce their findings: yes/no/partly	NA	partly (SNPs - minerals), publicly available GWA data was used					partly (SNPs - lipids)			yes						partly (SNPs - PU)	NA	yes	no					yes	yes	yes	NA
Results	Provided results: OR/HR and CI; unspecified	risk ratio=1.02 (0.26, 4.00)	IVW: OR=1.57 (0.49, 5.02)	IVW: OR=0.92 (0.35, 2.42)	IVW: OR=0.95 (0.78, 1.16)	IVW: OR=1.13 (0.91,1.41)	IVW: OR=0.92 (0.71,1.18)	OR=0.94 (0.90-0.98)	OR=0.96 (0.92-0.99)	OR=0.94 (0.89-1.00)	OR=1.62 (1.05-2.51)	OR=1.09 (0.81-1.47)	OR=2.04 (1.08-3.88)	OR=1.15 (0.87-1.53)	OR=0.71 (0.57-0.90)	OR=1.47 (1.08-2.01)	OR=1.03 (0.88-1.20)	OR=1.20 (0.85-1.71)	OR=0.98 (0.93-1.04)	log(OR)=0.213, SE=0.041, OR=1.237	log(OR)=0.162, SE=0.040, OR=1.176	log(OR)=-0.069, SE=0.010, OR=0.933	log(OR)=-0.063, SE=0.034, OR=0.939	unspecified	OR=0.82 (0.69-0.98)	OR=0.88 (0.82-0.95)	IV1: OR=1.00 (0.85-1.17) IV2: OR=1.06 (0.90-1.25)	HR=1.27 (1.00-1.61)
	Evidence of causality: yes/no/unspecified	no	no	no	no	no	no	yes, negative	yes, negative	yes, negative	yes, positive (not significant after multiple testing adjustment)	no	yes, positive (not significant after multiple testing adjustment)	no	yes, negative	yes, positive (not significant after multiple testing adjustment) (Do we want to keep footnote?)	no	no	no	yes, positive	yes, positive	no	no	no	yes, negative	yes, negative	no	yes
Power estimation	Power caulculation: yes/no; if yes: estimated value (footnote: only OR>1 reported, otherwise 1/OR)	yes, for power=0.80, alpha=0.05 the effect size was OR=6.6	no					no			yes, for power=0.80, alpha=0.05 the effect size was OR=1.349						yes, for power=0.80, alpha=0.05 the effect size was OR=1.1	yes, for OR=1.39, alpha=0.05 the power was 0.19	yes, for power=0.80, alpha=0.05 the effect size was OR=1.25	no					yes, for relative difference of 20%, alpha=0.05 the power was 0.92; for relative difference of 10%, alpha=0.05 the power was 0.38, for observed OR=0.82, alpha=0.05 the power was 85%	no	no	no
Interpretation	Clinical interpretation of the causal estimates provided: yes/no/unspecified	yes	no					yes			no						yes	yes	yes	no					yes	yes	yes*	yes
Clinical implications	Clinical trials evidence provided/discussed:yes/no	yes	no					no			no						yes	yes	no	no					yes	no	no	no

## Sheet: STable2
STable 2. Score system for quality MR study evaluation
			Paper ref n. First author (year)	1. Benn (2017)	2. Cheng (2019)	3. Fang (2019)	4. Grover (2019)	5. Kia (2018)	6. Kobylecki (2018)	7. Larsson (2017)	8. Nalls (2019)	9. Noyce (2017)	10. Pichler (2013)	11. Prins (2016)	12. Simon (2014)
Domain	Question	Answer	Score	8	6	7	9	10	10	9	5	10	9	9	8		Score	Count		Freq
1. Study details	In the two-sample setting, are the two samples independent or do the authors mention the possible overlapping between gene-exposure and gene-PD associations?	Yes/No	1/0	1	1	1	1	1	1	1	1	1	1	1	1		5	1	Weak	0.0833333
2. Instruments’ characteristics	Are the analysis restricted to independent instruments or do the analysis allow for the correlation between them? Or do the authors mention the issue of instruments' correlation?	Yes/No	1/0	0	1	1	1	1	1	1	0	1	1	1	0		6	1	Fair	0.0833333
3. MR assumption I	Do the authors check at least partially the 1st assumption on the instruments?	Yes/No	1/0	1	0	0	1	1	1	1	0	1	1	1	1		7	1	Good	0.0833333
4. MR assumption II	Do the authors check at least partially the 2nd assumption on the instruments?	Yes/No	1/0	1	1	0	1	1	1	0	0	1	1	1	1		8	2	Very good	0.166667
5. MR assumption III	Do the authors check at least partially the 3rd assumption on the instruments?	Yes/No	1/0	0	1	1	1	1	1	1	1	1	1	1	1		9	3	Very good	0.25
6. Reporting methods	Are conclusions drawn from one main method?	Yes/No	1/0	1	0	1	1	1	1	1	1	1	1	1	1		10	3	Excellent	0.25
7. Results evaluation	Do the authors provide sensitivity analyses or observational estimates?	Yes/No	1/0	1	1	1	1	1	1	1	1	1	1	1	1
8. Reporting results	Do the authors provide estimates and confidence intervals?	Yes/No	1/0	1	1	1	1	1	1	1	1	1	1	1	1
9. Power estimation	Are power calculations performed or mentioned?	Yes/No	1/0	1	0	0	1	1	1	1	0	1	0	0	0
10. Results interpretation	Is clinical interpretation of the causal estimates provided?	Yes/No	1/0	1	0	1	0	1	1	1	0	1	1	1	1
